# Supplementary material for: Effect of Goal‐Directed Fluid Therapy on Hypotension From Spinal Anesthesia in Older Parturients Having Cesarean Section: A Randomized Controlled Trial
Source: Anesthesiol Res Pract. 2025 Oct 28;2025:2753707. doi: 10.1155/anrp/2753707 (PMC12568773; doi:10.1155/anrp/2753707)
Supplement: Supplementary file 2 — Supporting Information 2 Raw data: The minimal dataset supporting the conclusions of this article is available in accordance with journal/institutional policies. [file ANRP-2025-2753707-s002.xlsx]

## Sheet: 目标导向液体治疗
group	age	BMI	gestationweek	beforefastingtime	gravidity	SBP0	SBP1	SBP2	SBP3	DBP0	DBP1	DBP2	DBP3	MAP0	MAP1	MAP2	MAP3	HR0	HR1	HR2	HR3	SV0	SV1	SV2	SV3	CO0	CO1	CO2	CO3	fluidbeforebaby	fluidinoperation	urine	blood	hypotension	adversereaction	fluidin24hours	bloodin24hours	urinein24hours	exhausttime_yuan	exhausttime	fastingtimeafteroperation_yuan	fastingtimeafteroperation	outbedtime	hospitaltime_yuan	hospitaltime	apgar1min	apgar5min	NICU_yuan	NICU
1	37	28.2	259	8	2	113	105	102	120	66	58	42	65	76	65	67	82	83	98	81	82	66.1	62.7	69.3	63.5	5.51	6.07	5.62	5.2	400	600	75	500	1	0	1600	750	2500	48	50	14	16	26	5	7	10	10	2	2
1	35	27.68	266	6	5	113	117	113	103	68	66	56	54	84	93	76	77	93	103	86	87	67.5	66.1	74.6	75.6	6.29	6.73	6.45	6.55	500	810	150	750	1	0	2110	1567	3000	45	47	12	14	27	7	8	10	10	1	1
1	37	27.51	273	10	3	117	99	96	97	73	74	54	58	85	82	68	68	73	76	79	69	75	65.2	62.5	54	5.49	4.94	5	3.73	360	650	200	500	0	0	2200	485	2000	39	41	16	18	27	5	8	10	10	2	2
1	35	24.68	273	13	3	115	113	106	111	72	69	68	72	86	83	87	85	112	96	95	88	61.5	55.8	68.4	63.3	6.89	5.37	6.49	5.66	340	510	150	400	0	0	1710	490	2850	42	44	19	21	28	6	5	10	10	2	2
1	42	27.47	251	10	3	143	132	136	132	82	65	69	74	102	87	91	93	96	79	73	69	58.9	54.7	65.1	60.9	5.67	4.32	4.99	4.21	300	420	100	400	0	0	1720	525	2350	29.5	31.5	16	18	24	4	6	10	10	1	1
1	37	32.74	261	11	2	119	94	103	119	67	63	62	76	84	73	76	90	82	62	82	72	66.9	61.8	69.1	70.4	5.51	3.86	5.69	5.13	560	850	150	400	0	0	1650	502	2000	28	30	17	19	24	8	7	10	10	2	2
1	38	25.39	262	11	5	134	120	118	102	78	66	60	46	96	84	79	65	93	86	99	96	76.4	66	72.8	67.8	7.08	5.69	7.18	6.48	350	600	180	500	0	0	1700	595	1800	48	50	17	19	22	5	8	10	10	2	2
1	35	28.52	263	10.5	1	132	114	124	120	80	80	52	70	95	94	73	97	92	86	90	81	71.9	65.2	74.1	89.2	6.54	5.62	6.66	7.2	400	600	100	350	0	0	1400	495	1950	48	50	16.5	18.5	23	6	6	10	10	1	1
1	37	28.76	264	7	5	116	119	109	96	61	79	73	69	78	92	85	78	91	87	77	69	77.9	75.1	68.2	66.8	7.07	6.51	5.24	4.75	330	560	150	400	0	1	1860	1070	2100	42	44	13	15	26	7	4	10	10	1	1
1	35	24.44	265	4.5	1	106	100	98	91	64	68	65	60	77	77	79	70	71	75	85	90	68.2	58.9	65.1	61.2	4.85	4.43	5.52	5.53	300	500	300	500	0	0	1600	553	2100	15	17	10.5	12.5	27	8	7	7	9	1	1
1	40	25.98	270	7	2	125	142	131	111	83	87	67	66	99	112	91	90	88	79	72	83	71	73	74	68	5.83	5.2	5.85	5.63	280	530	150	420	1	0	2130	596	1800	46	48	13	15	24	7	6	10	10	2	2
1	35	30.04	270	10	1	147	142	125	136	90	98	86	92	118	102	89	102	89	86	86	87	58.4	55.9	64.6	63.7	5.18	4.74	5.53	5.52	320	550	150	450	0	0	1750	565	3550	36.5	38.5	16	18	29.5	6	7	10	10	1	1
1	35	27.48	270	10	2	147	129	115	113	89	67	64	58	108	87	81	76	95	115	109	105	69.9	65.2	76.9	73.8	6.64	7.41	8.36	7.74	380	600	150	420	1	0	1400	545	2350	43	45	16	18	24	4	6	10	10	1	1
1	36	24.01	270	9	1	137	127	122	111	74	74	49	48	94	98	91	84	78	86	89	82	76	74.1	80	76.7	6.4	6.36	7	6.32	350	700	150	500	0	0	2150	650	2900	39	41	15	17	24	4	7	10	10	2	2
1	36	24.61	270	11	1	123	109	114	107	70	67	74	59	87	81	87	75	75	68	72	70	78.5	68.2	81.2	79.8	5.89	4.65	5.89	5.62	440	550	150	400	0	0	1250	550	2300	30	32	18	20	30	5	7	10	10	2	2
1	38	23.74	271	12	2	118	116	112	110	65	61	62	68	83	79	78	82	69	64	71	65	57.6	51.8	61.2	57.6	3.96	3.32	4.33	3.73	330	500	120	350	0	0	1700	475	2700	25	27	18	20	28	4	7	10	10	2	2
1	36	24.5	272	13	2	115	120	112	126	71	77	71	77	85	91	85	93	78	75	81	87	63.3	59.2	69.1	67.5	4.93	4.44	5.59	5.87	380	520	100	350	0	0	1720	470	2500	26	28	19	21	26	6	8	10	10	2	2
1	38	32.04	272	10	4	113	108	109	114	72	64	71	70	85	78	83	84	83	86	79	86	78.4	73.2	80.9	78.5	6.53	6.25	6.35	6.6	350	550	200	350	0	0	1750	438	2450	27	29	16	18	24	5	7	10	10	2	2
1	35	23.92	272	11	2	117	111	113	109	71	78	58	61	97	85	78	75	90	103	113	88	60.1	51.8	61.5	60.8	5.5	5.23	6.92	5.42	320	670	150	600	0	4	1670	690	1200	24	26	17.5	19.5	24	6	6	10	10	2	2
1	38	26.02	272	6.5	1	138	109	114	105	86	66	64	54	105	83	79	73	93	83	85	89	69.1	59.7	71.6	72.8	6.36	5.01	6	6.5	350	520	200	500	2	0	1220	615	2550	44	46	12.5	14.5	27	6	7	10	10	2	2
1	35	27.97	272	10	2	112	137	124	134	58	83	65	66	76	101	84	88	95	100	115	113	69	67.6	64.8	65.1	6.55	6.76	7.47	7.23	350	550	200	350	0	0	1250	520	1800	41	43	16.5	18.5	26	5	4	10	10	2	2
1	37	24.03	272	10	1	111	105	98	105	69	60	62	63	83	75	73	77	77	84	72	78	59.1	54.5	61.1	63	4.57	4.59	4.45	4.9	250	400	200	400	0	0	1600	475	2700	15	17	16	18	25	7	6	10	10	2	2
1	40	23.71	274	12	1	129	112	117	123	74	78	68	77	92	89	84	92	77	88	91	80	74.6	66.8	79.3	76.5	5.74	5.86	7.2	6.11	460	630	150	410	0	0	1430	520	2000	48	50	19	21	25	6	7	10	10	1	1
1	36	24.8	274	11	2	118	113	109	105	77	69	61	59	91	84	77	74	90	84	77	74	71	62.2	70.8	71.4	6.38	5.72	6.07	5.36	350	500	150	420	0	0	1200	540	2250	28	30	17	19	28	5	6	10	10	1	1
1	38	27.92	274	7	2	136	128	116	122	77	78	70	65	95	93	83	77	89	98	84	88	69.9	60.4	75.4	73.8	6.13	5.93	6.35	6.48	280	500	150	350	0	0	1500	485	1700	34	36	13.5	15.5	23	6	5	10	10	2	2
1	41	24.03	274	10.5	2	137	123	90	119	79	77	39	81	100	104	62	92	71	80	84	81	76	72.3	81.1	79	5.38	5.77	6.8	6.4	420	650	100	500	2	2	1550	790	2200	50	52	16.5	18.5	24	4	8	10	10	1	1
1	35	29.4	274	8	2	107	123	114	107	63	52	52	57	77	84	68	68	99	95	93	90	68.4	64.2	74.1	71.9	6.75	6.09	6.91	6.5	500	650	150	410	0	0	1350	518	2700	33	35	14	16	24	6	4	10	10	2	2
1	37	24.53	275	10	1	108	112	107	99	69	81	64	64	84	95	94	70	77	75	74	82	54.8	59.1	70.07	67.8	4.15	4.46	5.15	5.5	250	420	110	510	0	0	1220	600	2650	23	25	16.5	18.5	29	6	5	10	10	2	2
1	37	21.45	275	13	3	100	99	92	88	53	61	66	49	72	74	75	67	75	85	73	66	57.3	61.8	69.1	68.9	4.3	5.27	5.06	4.53	300	500	150	510	2	0	1800	590	2150	29	31	19	21	26	6	7	10	10	1	1
1	35	29.21	276	11.5	4	112	109	114	118	65	63	54	58	80	78	74	79	86	83	102	92	57.4	53.2	61.4	59.2	4.92	4.43	6.22	5.44	450	650	150	400	1	0	1350	475	2200	31.5	33.5	17.5	19.5	24	7	8	10	10	2	2
1	36	26.84	277	10	2	115	104	99	93	76	70	59	59	87	81	71	65	97	88	92	82	75.9	65.6	62.5	68.9	7.39	5.79	5.75	5.65	300	450	150	400	1	2	1750	490	2150	30	32	16	18	24	6	3	10	10	2	2
1	39	32.47	279	11	1	139	130	132	105	74	68	71	58	95	88	91	74	86	86	99	74	68.4	60.8	76.7	73.5	5.86	5.24	7.17	5.48	400	750	150	450	0	0	2050	557	2700	27.5	29.5	17	19	26	0	5	10	10	2	2
1	35	25.61	281	13	1	127	119	110	120	86	84	61	77	114	103	73	89	69	78	76	68	69.6	76	61.9	68.6	4.83	5.94	4.64	4.68	300	650	180	560	0	0	1850	835	1750	44	46	19	21	26	6	7	10	10	2	2
1	35	22.11	281	8.5	1	100	99	106	115	68	61	63	66	78	73	77	82	85	88	93	86	63.3	59.2	69.1	67.5	5.38	5.2	6.4	5.8	250	450	200	420	1	3	1650	475	2400	10	12	14.5	16.5	24	5	8	10	10	2	2
1	36	30.04	289	12	1	150	129	99	102	86	71	63	53	112	93	78	73	97	101	93	88	62	60.9	63.5	62.2	5.96	6.15	5.91	5.45	350	500	150	410	1	0	1800	502	2300	46	48	18	20	28.5	7	6	10	10	2	2
2	35	29.36	259	9.5	2	135	108	131	123	67	59	65	65	95	73	90	87	92	103	83	77	69.5	62.9	81.7	79.8	6.4	6.33	6.81	6.14	370	570	150	430	1	0	1270	505	2600	32	32	15.5	15.5	24	7	4	10	10	2	2
2	40	23.83	266	15	3	102	97	100	105	69	63	60	64	80	74	73	78	99	85	78	72	58.1	56	60.7	57.4	5.77	4.77	4.74	4.17	250	400	100	480	1	0	1600	498	2600	21	21	21	21	27	5	5	10	10	1	1
2	35	31.25	273	9	3	137	128	115	112	81	76	61	65	99	93	79	81	81	82	91	75	52.6	50.5	55	53.9	4.26	4.14	4.97	4.02	340	650	100	400	0	0	1850	470	2200	22	22	15	15	24	8	4	10	10	2	2
2	37	23.05	273	11	1	115	107	98	112	57	61	60	65	76	76	73	80	89	84	95	89	67.5	61.4	71.2	66.6	6.03	5.17	6.71	5.94	250	400	100	400	0	0	1300	640	1700	44	44	17.5	17.5	26.5	5	5	10	10	1	1
2	38	23.23	273	8.5	3	128	102	117	111	86	59	76	74	100	73	83	86	92	84	87	81	70.5	64.2	73	69.1	6.48	5.37	6.39	5.6	230	350	130	420	1	0	1650	605	2100	40	40	14.5	14.5	24	7	5	10	10	1	1
2	39	28.01	273	9.5	2	129	135	126	115	86	73	68	68	105	93	92	86	98	84	92	86	80.4	83	89	83.5	7.29	7	8.14	7.11	320	580	100	400	1	0	1880	570	3500	20	20	15.5	15.5	28	7	5	10	10	2	2
2	39	25.71	253	12	3	128	121	115	120	63	69	66	73	85	86	82	89	105	95	115	97	66.5	60.4	69.9	63.5	6.98	5.73	8.06	6.14	280	420	150	600	1	0	1020	880	2900	28	28	18	18	28	5	6	10	10	1	1
2	37	23.44	262	12	2	138	137	131	139	78	71	70	67	94	98	85	91	86	83	87	86	76.7	71	88.6	85.6	6.61	5.89	7.51	7.26	250	390	150	400	0	0	1490	575	3750	44	44	18	18	27	5	5	10	10	2	2
2	40	26.56	264	6	1	118	112	100	115	70	67	45	61	86	87	63	79	79	93	85	101	52.7	49.8	58.7	54.1	4.18	4.64	5.03	5.41	240	410	100	350	0	0	1110	660	2600	30	30	12	12	28	3	5	10	10	2	2
2	37	27.43	265	7.5	3	110	114	118	108	72	74	69	67	84	87	85	81	92	99	97	89	58.1	51.8	56.6	53.5	5.34	5.13	5.49	4.77	310	420	200	350	0	0	1720	548	2500	46	46	14	14	24.5	6	5	10	10	2	2
2	42	28.01	268	10.5	3	105	114	107	111	66	69	64	69	79	84	78	83	74	81	90	86	68.4	62.1	74.9	69.6	5	5	6.73	6	320	480	150	350	0	0	1180	955	3400	14	14	16.5	16.5	25	6	3	10	10	1	1
2	35	22.72	268	7.5	1	112	105	99	111	61	58	59	60	78	73	72	77	86	88	79	81	68.4	65	72.6	69.9	5.85	5.67	5.73	5.67	220	380	150	350	0	0	1480	525	2500	39	39	13.5	13.5	23	7	6	10	10	2	2
2	36	22.85	270	7	2	120	123	111	94	79	88	77	61	93	99	88	72	88	86	90	82	60.4	55.8	68.3	62.2	5.33	4.81	6.13	5.1	230	450	150	400	0	0	1250	490	3000	42	42	13	13	24	7	4	10	10	1	1
2	37	27.34	270	11	3	112	108	101	96	56	50	50	52	75	69	67	67	78	82	86	85	61.8	59.1	66.8	60.4	4.82	4.85	5.74	5.13	300	480	150	410	0	0	1380	520	2500	44	44	17	17	28	5	5	10	10	2	2
2	38	27.24	270	9	1	120	118	121	119	76	86	74	74	95	91	83	84	82	89	90	83	85.1	79.3	86.1	83.8	6.98	6.04	7.83	6.94	240	440	100	400	0	0	1640	475	3300	23	23	15	15	24	7	5	10	10	2	2
2	39	21.88	271	6.5	3	132	122	119	112	78	78	77	64	93	91	90	85	72	80	81	83	62.7	58.5	67.8	66.4	4.53	4.67	5.5	5.4	210	320	150	400	0	0	1370	687	2100	28	28	13	13	24	4	8	10	10	2	2
2	38	26.77	271	12	4	116	87	105	103	68	48	64	63	84	61	78	76	85	98	84	76	67.3	60.9	71.5	65	5.74	5.93	6.02	4.95	290	520	100	400	1	0	1420	630	1800	34	34	18	18	28	4	5	10	10	2	2
2	35	27.47	271	7	5	122	102	94	103	82	64	58	57	95	77	70	72	88	81	79	75	61.7	57.1	68.9	62.3	5.42	4.63	5.44	4.67	250	450	100	400	1	0	1500	640	1300	24	24	13	13	24	3	7	10	10	2	2
2	35	25.33	271	7	1	138	106	124	114	83	70	65	72	91	75	76	83	71	77	86	78	54.4	52.1	59.1	57.5	3.86	3.99	5.04	4.5	230	400	150	450	0	0	1700	967	2400	30	30	13.5	13.5	22	6	7	10	10	2	2
2	35	24.54	272	10	3	120	122	124	118	68	62	68	59	93	82	87	79	99	103	95	90	62.6	58.6	69.1	66.6	6.18	6.07	6.57	6.02	300	500	100	400	0	0	1900	507	2000	36	36	16	16	23	5	6	10	10	2	2
2	39	24.01	272	10	2	117	110	108	115	65	59	54	63	82	76	72	80	85	83	95	83	56	57.4	63.5	60.4	4.75	4.79	5.96	5.03	280	400	150	400	1	0	1600	470	3600	25	25	16	16	24	7	5	10	10	2	2
2	35	27.05	272	12	5	126	109	102	120	75	78	63	42	95	92	75	50	101	86	98	104	58.1	56.1	67.9	62.6	5.81	4.81	6.65	6.48	300	500	100	500	0	0	1500	720	2050	27	27	18	18	27	5	5	10	10	1	1
2	36	30.86	274	12	1	128	115	120	122	68	69	71	65	88	84	87	84	75	80	96	100	71.2	67.1	79.7	73.4	5.31	5.36	7.61	7.29	250	550	150	400	0	0	1750	495	2050	46	46	18	18	24	6	6	10	10	2	2
2	35	25.51	274	9	1	113	101	121	111	63	55	71	70	79	70	88	83	72	68	87	77	76.8	71.9	78.3	74.2	5.54	4.95	6.75	5.65	260	520	150	500	0	0	1820	719	1700	45	45	15	15	24	6	6	10	10	2	2
2	37	23.71	274	9.5	3	131	92	100	108	73	44	54	55	92	55	64	65	98	72	90	99	57.3	56.3	63.2	55	5.61	4.06	5.69	5.43	240	430	100	400	2	1.4	1730	537	2300	27	27	15.5	15.5	22	5	3	10	10	2	2
2	38	30.08	274	10.5	3	129	130	113	125	84	72	55	66	92	90	71	86	98	96	95	90	71.4	66.7	76.4	71	7	6.42	7.26	6.42	340	530	100	500	0	0	1730	755	3200	35	35	16.5	16.5	27	5	5	10	10	2	2
2	36	26.3	274	6	5	134	123	117	124	71	74	72	73	92	90	87	90	82	85	89	82	60.7	59.2	65.6	61.9	4.98	5.05	5.82	5.1	300	600	200	510	0	0	1500	772	3000	28	28	12	12	24	5	5	10	10	2	2
2	38	29.05	275	14	3	148	124	134	122	82	72	68	55	92	89	79	78	97	95	104	102	63.7	59.7	68.9	67.1	6.16	5.64	7.08	6.84	320	520	200	400	0	0	1320	471	1750	28	28	20	20	22	5	4	10	10	2	2
2	38	28.2	275	15	5	118	114	110	105	63	61	57	59	90	78	75	74	89	96	83	76	61.4	59.4	71.1	63.4	5.48	5.39	5.93	4.83	300	480	100	500	1	0	1180	620	3400	19	19	21	21	27	5	3	10	10	2	2
2	35	28.88	276	9	1	122	114	120	103	79	75	71	53	93	88	87	70	88	91	89	78	60.3	57.7	61.2	59.5	5.31	5.25	5.45	4.64	300	480	150	410	1	0	1980	575	2350	46	46	15	15	29	5	5	10	10	2	2
2	35	26.56	278	9	5	132	107	123	109	91	59	76	60	105	87	88	78	90	71	88	78	62.2	60.6	69.9	65.1	5.55	4.39	6.17	6.38	260	420	100	350	1	0	1720	463	2200	29	29	15	15	24	3	7	10	10	2	2
2	38	28.13	278	10	1	117	105	112	110	66	69	68	70	83	81	82	83	88	82	90	85	61.2	56.9	65.3	58.5	5.37	4.72	5.87	4.96	300	500	150	400	0	0	1800	523	2150	29	29	16	16	26	6	5	10	10	2	2
2	37	25.91	282	7	4	126	123	113	101	87	75	76	68	100	93	83	76	96	80	102	83	69.3	60	70.6	71.6	6.66	4.81	7.06	5.96	300	560	150	550	0	0	1760	800	2150	31	31	13	13	23	5	8	10	10	2	2
2	39	32.03	283	12	4	131	128	135	128	69	67	8	75	89	87	99	93	104	106	103	91	61.8	54.7	64.4	59.7	6.44	5.77	6.65	4.43	350	680	180	400	1	0	1880	498	2700	19	19	18	18	27	5	5	10	10	1	1
[truncated: 8 more columns]
